# Supplementary material for: Two COWP-like cysteine rich proteins from Eimeria nieschulzi (coccidia, apicomplexa) are expressed during sporulation and involved in the sporocyst wall formation
Source: Parasit Vectors. 2015 Jul 25;8:395. doi: 10.1186/s13071-015-0982-3 (PMC4514997; doi:10.1186/s13071-015-0982-3)
Supplement: Additional file 5: — 3D-Animation of mCherry and YFP signal in pEnOWP2-mC transformed oocyst, corresponding to Fig. 7a . [file 13071_2015_982_MOESM5_ESM.zip]

Archive with 1 entries (1 files):
- 13071_2015_982_MOESM6_ESM.mpg
